# Supplementary material for: scAPAmod: Profiling Alternative Polyadenylation Modalities in Single Cells from Single-Cell RNA-Seq Data
Source: Int J Mol Sci. 2022 Jul 23;23(15):8123. doi: 10.3390/ijms23158123 (PMC9329739; doi:10.3390/ijms23158123)
Supplement: Supplementary file 1 [file ijms-23-08123-s001.zip]

Archive with 4 entries (4 files):
- 20220701-scAPAmod Supp Figures.pdf
- Table S1.xls
- Table S2.xls
- Table S3.xls
