# Supplementary material for: scAPAmod: Profiling Alternative Polyadenylation Modalities in Single Cells from Single-Cell RNA-Seq Data
Source: Int J Mol Sci. 2022 Jul 23;23(15):8123. doi: 10.3390/ijms23158123 (PMC9329739; doi:10.3390/ijms23158123)
Supplement: Supplementary file 1 [file ijms-23-08123-s001.zip › Table S1.xls]

## Sheet: UniqueGene
SCUniqueGene			RSUniqueGene			ESUniqueGene
ENTREZID	SYMBOL		ENTREZID	SYMBOL		ENTREZID	SYMBOL
100503572	Bbip1		100039551	Tgif2lx2		100042931	H2al1d
106369	Ypel1		100040867	Gm16405		102247	Gpat4
11431	Acp1		100041548	Gm3402		114893	Dcun1d1
11637	Ak2		100042055	Gm10377		22230	Ufd1
15081	H3f3b		107566	Arl2bp		28075	Desi1
15374	Jpt1		17246	Mdm2		433486	Gm14151
17252	Rdh11		58172	Sertad2		67946	Spata6
20462	Tra2b		66680	Oser1		67979	Atad1
216505	Pik3ip1		67035	Dnajb4		69438	1700020D14Rik
22210	Ube2b		69046	Isca1		70419	2810408A11Rik
224613	Flywch1					71132	Cabyr
22630	Ywhaq					72349	Dusp3
252868	Odf4					75328	Fam243
260409	Cdc42ep3
27058	Srp9
27362	Dnajb9
30939	Pttg1
382423	Atxn7l3b
53376	Usp2
54208	Arl6ip1
66231	Thoc7
67543	Pabpc6
67811	Poldip2
68942	Chmp2b
69875	Ndufa11
70891	Spdya
75456	Prps1l1
77945	Rpgrip1
81489	Dnajb1
98758	Hnrnpf

## Sheet: SameGene
Same gene of three cell type
ENTREZID	SYMBOL
100040531	Dynlt1f
100041639	Gm3448
100101807	Fam177a2
14109	Fau
14707	Gng5
18458	Pabpc1
19047	Ppp1cc
20815	Srpk1
54484	Mkrn1
54673	Sh3glb1
66514	Asrgl1
68052	Rps13
68436	Rpl34
72391	Cdkn3

## Sheet: DiffStageGene
SCToRS samegene			RSToES samegene
ENTREZID	SYMBOL		ENTREZID	SYMBOL
100040531	Dynlt1f		100040531	Dynlt1f
100041639	Gm3448		100041639	Gm3448
100101807	Fam177a2		100101807	Fam177a2
12469	Cct8		14109	Fau
12867	Cox7c		14707	Gng5
13135	Dad1		18458	Pabpc1
13660	Ehd1		19047	Ppp1cc
14109	Fau		20815	Srpk1
14225	Fkbp1a		54484	Mkrn1
14312	Brd2		54673	Sh3glb1
14707	Gng5		66514	Asrgl1
15526	Hspa9		665155	Srp54b
16647	Kpna2		66704	Rbm4b
17826	Fam89b		68052	Rps13
18458	Pabpc1		68436	Rpl34
19047	Ppp1cc		69357	BC061195
20005	Rpl9		72391	Cdkn3
20815	Srpk1		100039551	Tgif2lx2
215707	Ccdc92		100040867	Gm16405
21646	Tcte2		100041548	Gm3402
22121	Rpl13a		100042055	Gm10377
30930	Vps26a		107566	Arl2bp
407785	Ndufs6		12469	Cct8
54484	Mkrn1		12867	Cox7c
54673	Sh3glb1		13135	Dad1
56724	Cript		13660	Ehd1
66046	Ndufb5		14225	Fkbp1a
66514	Asrgl1		14312	Brd2
68052	Rps13		15526	Hspa9
68196	Hsbp1		16647	Kpna2
68292	Stt3b		17246	Mdm2
68436	Rpl34		17826	Fam89b
69823	Fyttd1		20005	Rpl9
72391	Cdkn3		215707	Ccdc92
73373	Phospho2		21646	Tcte2
75734	Mff		22121	Rpl13a
100503572	Bbip1		30930	Vps26a
106369	Ypel1		407785	Ndufs6
11431	Acp1		56724	Cript
11637	Ak2		58172	Sertad2
15081	H3f3b		66046	Ndufb5
15374	Jpt1		66680	Oser1
17252	Rdh11		67035	Dnajb4
20462	Tra2b		68196	Hsbp1
216505	Pik3ip1		68292	Stt3b
22210	Ube2b		69046	Isca1
224613	Flywch1		69823	Fyttd1
22630	Ywhaq		73373	Phospho2
252868	Odf4		75734	Mff
260409	Cdc42ep3		100042931	H2al1d
27058	Srp9		102247	Gpat4
27362	Dnajb9		114893	Dcun1d1
30939	Pttg1		22230	Ufd1
382423	Atxn7l3b		28075	Desi1
53376	Usp2		433486	Gm14151
54208	Arl6ip1		67946	Spata6
66231	Thoc7		67979	Atad1
67543	Pabpc6		69438	1700020D14Rik
67811	Poldip2		70419	2810408A11Rik
68942	Chmp2b		71132	Cabyr
69875	Ndufa11		72349	Dusp3
70891	Spdya		75328	Fam243
75456	Prps1l1
77945	Rpgrip1
81489	Dnajb1
98758	Hnrnpf
100039551	Tgif2lx2
100040867	Gm16405
100041548	Gm3402
100042055	Gm10377
107566	Arl2bp
17246	Mdm2
58172	Sertad2
665155	Srp54b
66680	Oser1
66704	Rbm4b
67035	Dnajb4
69046	Isca1
69357	BC061195
