# Supplementary material for: scAPAmod: Profiling Alternative Polyadenylation Modalities in Single Cells from Single-Cell RNA-Seq Data
Source: Int J Mol Sci. 2022 Jul 23;23(15):8123. doi: 10.3390/ijms23158123 (PMC9329739; doi:10.3390/ijms23158123)
Supplement: Supplementary file 1 [file ijms-23-08123-s001.zip › Table S2.xls]

## Sheet: 3UTR-non3UTRSameGene
ENTREZID	SYMBOL	3UTRType	non3UTRType
106369	Ypel1	SCgene5	nonSCgene5
12469	Cct8	SCgene8	nonSCgene16
12867	Cox7c	SCgene9	nonSCgene20
15081	H3f3b	SCgene16	nonSCgene34
16647	Kpna2	SCgene19	nonSCgene41
18458	Pabpc1	SCgene22	nonSCgene43
19047	Ppp1cc	SCgene23	nonSCgene59
20815	Srpk1	SCgene26	nonSCgene71
22121	Rpl13a	SCgene30	nonSCgene75
224613	Flywch1	SCgene32	nonSCgene95
407785	Ndufs6	SCgene41	nonSCgene102
53376	Usp2	SCgene42	nonSCgene104
54484	Mkrn1	SCgene44	nonSCgene123
54673	Sh3glb1	SCgene45	nonSCgene133
66046	Ndufb5	SCgene47	nonSCgene158
66514	Asrgl1	SCgene49	nonSCgene172
68196	Hsbp1	SCgene53	nonSCgene193
68292	Stt3b	SCgene54	nonRSgene3
70891	Spdya	SCgene59	nonRSgene22
77945	Rpgrip1	SCgene64	nonRSgene60
14707	Gng5	RSgene16	nonRSgene114
20005	Rpl9	RSgene23	nonRSgene124
20815	Srpk1	RSgene24	nonRSgene127
