# Supplementary material for: scAPAmod: Profiling Alternative Polyadenylation Modalities in Single Cells from Single-Cell RNA-Seq Data
Source: Int J Mol Sci. 2022 Jul 23;23(15):8123. doi: 10.3390/ijms23158123 (PMC9329739; doi:10.3390/ijms23158123)
Supplement: Supplementary file 1 [file ijms-23-08123-s001.zip › Table S3.xls]

## Sheet: UniqueGene
SCUniqueGene			RSUniqueGene			ESUniqueGene
ENTREZID	SYMBOL		ENTREZID	SYMBOL		ENTREZID	SYMBOL
101739	Psip1		15081	H3f3b		100042663	1700003E24Rik
106557	Ldhal6b		20301	Ccl27a		100503036	1700015G11Rik
117229	Stk33		211484	Tsga10		108705	Pttg1ip
11949	Atp5c1		214704	Iqub		108912	Cdca2
12469	Cct8		223927	Gtsf2		109019	Nabp1
12857	Cox4i1		225497	Fam170a		114893	Dcun1d1
13202	Ddt		319188	Hist1h2bp		11643	Akap4
13417	Dnah8		330660	Btbd16		12017	Bag1
14828	Hspa5		381741	Lrrc43		12345	Capzb
14950	H13		382562	Pfn4		12380	Cast
15502	Dnaja1		52440	Tax1bp1		13012	Cst8
17220	Mcm7		54673	Sh3glb1		13684	Eif4e
17993	Ndufs4		66153	Fbxo36		15078	H3f3a
19951	Rpl32		67492	Zfand4		16624	Klk1b8
20055	Rps16		67652	Spaca1		17775	Laptm4a
21371	Tbca		67692	1700020N01Rik		18768	Pkib
21400	Tcea2		68095	Ociad1		19243	Ptp4a1
224613	Flywch1		69369	Ms4a20		20738	Spn-ps
23991	Cib1		69401	Plac8l1		213272	Txndc2
269254	Setx		70993	Prss54		21780	Tfam
270035	Letm2		71313	Fsip1		22024	Crisp2
319322	Sf3b2		71870	Cfap45		22115	Tssk2
433470	AA467197		73699	Ppp2r1b		224019	Tmem191c
51938	Ccdc39		75051	Ccdc173		22631	Ywhaz
55978	Ift20		75465	Dynlrb2		231887	Pdap1
66414	Ndufa12					237958	Sppl2c
66707	Nkapl					269016	Sh3rf2
66756	Cfap97					27222	Atp1a4
67812	Ubxn4					27632	Nelfe
67891	Rpl4					28081	Fam104a
68001	Cfap298					434285	BB014433
68729	Trim37					53381	Prdx4
70099	Smc4					56496	Tspan6
70891	Spdya					56515	Rnf138
70930	Nol8					56523	Pmfbp1
72057	Phf10					56541	Habp4
72482	Acbd6					56878	Rbms1
73523	Pebp4					57436	Gabarapl1
73834	Atp6v1d					59005	Trappc2l
73937	1700029M20Rik					59020	Pdzk1
74982	1700100I10Rik					59046	Arpp19
75563	Dnali1					619288	Fam71a
77945	Rpgrip1					622019	Gm11780
78255	Ralgps2					627470	Gm6760
83701	Srrt					65098	Zfand6
98558	Mael					66128	Mrps36
						66356	Knop1
						66408	Aptx
						66656	Eef1d
						66732	Spertl
						66761	4933417A18Rik
						67015	Ccdc91
						67154	Mtdh
						67343	Tex43
						67509	Saysd1
						67524	1700095A21Rik
						67800	Dgat2
						67909	Galntl5
						68020	Apopt1
						68292	Stt3b
						68721	1110032A03Rik
						68970	Dcaf12
						69294	Cst13
						69296	Tmigd3
						69312	Ppp1r42
						69332	Lelp1
						69428	1700016C15Rik
						69469	Tmco2
						69993	Chn2
						70419	2810408A11Rik
						70897	Fam71d
						70977	Cabs1
						71132	Cabyr
						72972	Ccser2
						73302	1700031M16Rik
						73376	Tex33
						73435	Tex35
						73455	1700065J18Rik
						73469	Rnf38
						73470	Kif2b
						73472	Spata18
						73532	Nudt16l2
						73598	1700001O22Rik
						73603	Trp53tg5
						73806	4930406D18Rik
						73862	Spata48
						74360	Cep57
						74480	Samd4
						75015	4930503B20Rik
						75188	1700009J07Rik
						75510	Izumo2
						75860	Tex26
						76393	1700012H19Rik
						76419	Smkr-ps
						76921	1700013D24Rik
						77058	Ccdc183
						79401	Spz1
						93966	Hemgn
						99167	Ssx2ip

## Sheet: SameGene
Same gene of three cell type
ENTREZID	SYMBOL
100042605	Rbakdn
106369	Ypel1
11461	Actb
11497	Adam3
11957	Atp5j
12465	Cct5
12866	Cox7a2
12867	Cox7c
12916	Crem
13207	Ddx5
14359	Fxr1
14841	Haspin
15519	Hsp90aa1
17349	Mlf1
18415	Hspa4l
18458	Pabpc1
18537	Pcmt1
19047	Ppp1cc
19240	Tmsb10
19921	Rpl19
19988	Rpl6
20018	Polr1d
20044	Rps14
20088	Rps24
20115	Rps7
20224	Sar1a
20365	Serf1
20686	Spa17
207175	Cetn4
20815	Srpk1
20918	Eif1
21454	Tcp1
21462	Tcp10b
21463	Tcp11
21761	Morf4l1
217869	Eif5
21958	Tnp1
22186	Uba52
22187	Ubb
22272	Uqcrq
22608	Ybx1
229588	Gm128
232664	Ccdc136
252967	Ropn1l
26369	Cetn1
270106	Rpl13
320769	Prdx6b
353188	Adam32
433771	Micos10
53376	Usp2
54484	Mkrn1
56040	Rplp1
56278	Gkap1
56330	Pdcd5
56455	Dynll1
57296	Psmd8
59022	Edf1
625249	Gpx4
66105	Ube2d3
66167	Tma7
66177	Ubl5
66341	Eid3
66514	Asrgl1
66727	Plaat5
66849	Ppp1r2
66930	Fank1
66931	1700010I14Rik
66935	Cir1
67031	Upf3a
67077	Catsperz
67267	Uqcc2
67427	Rps20
67923	Eloc
67945	Rpl41
68193	Rpl24
68196	Hsbp1
68202	Ndufa5
69281	Spata4
69329	Cfap206
70369	Bag5
70456	Mpc2
71679	Atp5h
71838	Phf7
73332	Ccdc30
73481	1700074P13Rik
74174	Gtsf1
74895	Ccdc181
75467	Stpg4
75483	Cox8c
75501	1700010K23Rik
76497	Ppp1r11
78482	1700123L14Rik
79455	Pdcl2

## Sheet: DiffStageGene
SCToRSsamegene			RSToESsamegene
ENTREZID	SYMBOL		ENTREZID	SYMBOL
100042605	Rbakdn		100042605	Rbakdn
100503890	Pet100		100310872	Dynlt1a
105833	Ccdc65		104601	Mycbpap
106369	Ypel1		106369	Ypel1
11461	Actb		11461	Actb
11497	Adam3		11497	Adam3
11957	Atp5j		11957	Atp5j
12313	Calm1		12465	Cct5
12442	Ccnb2		12866	Cox7a2
12464	Cct4		12867	Cox7c
12465	Cct5		12916	Crem
12745	Clgn		13207	Ddx5
12866	Cox7a2		14359	Fxr1
12867	Cox7c		14841	Haspin
12916	Crem		15369	Hmox2
13207	Ddx5		15519	Hsp90aa1
14030	Ewsr1		17349	Mlf1
14359	Fxr1		18415	Hspa4l
14841	Haspin		18458	Pabpc1
15512	Hspa2		18537	Pcmt1
15519	Hsp90aa1		19047	Ppp1cc
16341	Eif3e		19240	Tmsb10
16647	Kpna2		19921	Rpl19
17089	Lyar		19988	Rpl6
17349	Mlf1		20018	Polr1d
17427	Mns1		20044	Rps14
18415	Hspa4l		20088	Rps24
18458	Pabpc1		20115	Rps7
18537	Pcmt1		20224	Sar1a
19047	Ppp1cc		20365	Serf1
19240	Tmsb10		20686	Spa17
19921	Rpl19		207175	Cetn4
19988	Rpl6		20815	Srpk1
20018	Polr1d		20918	Eif1
20044	Rps14		209601	Erich3
20068	Rps17		21454	Tcp1
20088	Rps24		21462	Tcp10b
20115	Rps7		21463	Tcp11
20116	Rps8		21761	Morf4l1
20224	Sar1a		217869	Eif5
20365	Serf1		21958	Tnp1
20686	Spa17		22186	Uba52
207175	Cetn4		22187	Ubb
20815	Srpk1		22272	Uqcrq
20918	Eif1		22608	Ybx1
21376	Tbrg1		229588	Gm128
21454	Tcp1		232664	Ccdc136
21462	Tcp10b		233899	Ccdc189
21463	Tcp11		23880	Fyb
217039	Ggnbp2		252967	Ropn1l
21761	Morf4l1		26369	Cetn1
217869	Eif5		26443	Psma6
21958	Tnp1		270106	Rpl13
22121	Rpl13a		320769	Prdx6b
22186	Uba52		330820	4933402J07Rik
22187	Ubb		353188	Adam32
22272	Uqcrq		432479	4930404N11Rik
22608	Ybx1		433771	Micos10
229588	Gm128		53376	Usp2
230484	Usp1		53814	Oaz3
232664	Ccdc136		54484	Mkrn1
23950	Dnajb6		56040	Rplp1
244608	Ccdc113		56278	Gkap1
252967	Ropn1l		56309	Mycbp
26369	Cetn1		56330	Pdcd5
268373	Ppia		56455	Dynll1
268449	Rpl23a		56734	Tulp2
270106	Rpl13		57296	Psmd8
28036	Larp7		59022	Edf1
319587	4930539J05Rik		625249	Gpx4
320769	Prdx6b		66105	Ube2d3
353188	Adam32		66167	Tma7
407785	Ndufs6		66177	Ubl5
433759	Hdac1		66341	Eid3
433771	Micos10		66514	Asrgl1
50927	Nasp		66624	Spcs2
51810	Hnrnpu		66727	Plaat5
53376	Usp2		66849	Ppp1r2
54137	Acrbp		66930	Fank1
54484	Mkrn1		66931	1700010I14Rik
55934	Rp9		66935	Cir1
56040	Rplp1		67031	Upf3a
56278	Gkap1		67077	Catsperz
56307	Metap2		67267	Uqcc2
56330	Pdcd5		67320	Iqcf4
56347	Eif3c		67356	Tmco5
56451	Suclg1		67427	Rps20
56455	Dynll1		67923	Eloc
56874	Rnf32		67945	Rpl41
57296	Psmd8		68097	Dynll2
57896	Krcc1		68193	Rpl24
59022	Edf1		68196	Hsbp1
59032	Ppp2r3c		68202	Ndufa5
60321	Wbp11		69034	Nupr1l
619332	Taf7l2		69281	Spata4
625249	Gpx4		69306	Efcab9
63985	Gmfb		69329	Cfap206
66046	Ndufb5		69528	1700030J22Rik
66105	Ube2d3		69987	Spaca9
66167	Tma7		70369	Bag5
66177	Ubl5		70456	Mpc2
66191	Ier3ip1		70572	Ipo5
66266	Eapp		71679	Atp5h
66341	Eid3		71838	Phf7
665005	Gm7444		73332	Ccdc30
66514	Asrgl1		73344	1700034J05Rik
66717	Ccdc96		73481	1700074P13Rik
66727	Plaat5		73721	1110017D15Rik
66849	Ppp1r2		74174	Gtsf1
66870	Serbp1		74895	Ccdc181
66930	Fank1		74914	Cylc2
66931	1700010I14Rik		75434	1700001C02Rik
66935	Cir1		75467	Stpg4
67031	Upf3a		75483	Cox8c
67077	Catsperz		75501	1700010K23Rik
67130	Ndufa6		75538	Fam71e1
67204	Eif2s2		75622	Spaca3
67267	Uqcc2		76380	Cep112
67427	Rps20		76497	Ppp1r11
67529	Fgfr1op2		78482	1700123L14Rik
67693	Hypk		79455	Pdcl2
67923	Eloc		83397	Akap12
67945	Rpl41		100503890	Pet100
68011	Snrpg		105833	Ccdc65
68193	Rpl24		12313	Calm1
68196	Hsbp1		12442	Ccnb2
68202	Ndufa5		12464	Cct4
68221	Wfdc15a		12745	Clgn
68245	1700108J01Rik		14030	Ewsr1
68270	Dnaaf1		15081	H3f3b
69281	Spata4		15512	Hspa2
69329	Cfap206		16341	Eif3e
69376	Zpbp2		16647	Kpna2
69397	1700019A02Rik		17089	Lyar
69982	Spink2		17427	Mns1
70369	Bag5		20068	Rps17
70456	Mpc2		20116	Rps8
71679	Atp5h		20301	Ccl27a
71838	Phf7		211484	Tsga10
72873	Bbof1		21376	Tbrg1
73332	Ccdc30		214704	Iqub
73481	1700074P13Rik		217039	Ggnbp2
74174	Gtsf1		22121	Rpl13a
74895	Ccdc181		223927	Gtsf2
75338	Ccdc83		225497	Fam170a
75467	Stpg4		230484	Usp1
75483	Cox8c		23950	Dnajb6
75501	1700010K23Rik		244608	Ccdc113
76497	Ppp1r11		268373	Ppia
78482	1700123L14Rik		268449	Rpl23a
79455	Pdcl2		28036	Larp7
101739	Psip1		319188	Hist1h2bp
106557	Ldhal6b		319587	4930539J05Rik
117229	Stk33		330660	Btbd16
11949	Atp5c1		381741	Lrrc43
12469	Cct8		382562	Pfn4
12857	Cox4i1		407785	Ndufs6
13202	Ddt		433759	Hdac1
13417	Dnah8		50927	Nasp
14828	Hspa5		51810	Hnrnpu
14950	H13		52440	Tax1bp1
15502	Dnaja1		54137	Acrbp
17220	Mcm7		54673	Sh3glb1
17993	Ndufs4		55934	Rp9
19951	Rpl32		56307	Metap2
20055	Rps16		56347	Eif3c
21371	Tbca		56451	Suclg1
21400	Tcea2		56874	Rnf32
224613	Flywch1		57896	Krcc1
23991	Cib1		59032	Ppp2r3c
269254	Setx		60321	Wbp11
270035	Letm2		619332	Taf7l2
319322	Sf3b2		63985	Gmfb
433470	AA467197		66046	Ndufb5
51938	Ccdc39		66153	Fbxo36
55978	Ift20		66191	Ier3ip1
66366	Ergic3		66266	Eapp
66414	Ndufa12		665005	Gm7444
66707	Nkapl		66717	Ccdc96
66756	Cfap97		66870	Serbp1
67812	Ubxn4		67130	Ndufa6
67891	Rpl4		67204	Eif2s2
68001	Cfap298		67492	Zfand4
68729	Trim37		67529	Fgfr1op2
70099	Smc4		67652	Spaca1
70891	Spdya		67692	1700020N01Rik
70930	Nol8		67693	Hypk
72057	Phf10		68011	Snrpg
72482	Acbd6		68095	Ociad1
73523	Pebp4		68221	Wfdc15a
73834	Atp6v1d		68245	1700108J01Rik
73937	1700029M20Rik		68270	Dnaaf1
74982	1700100I10Rik		69369	Ms4a20
75563	Dnali1		69376	Zpbp2
77945	Rpgrip1		69397	1700019A02Rik
78255	Ralgps2		69401	Plac8l1
83701	Srrt		69982	Spink2
98558	Mael		70993	Prss54
100310872	Dynlt1a		71313	Fsip1
104601	Mycbpap		71870	Cfap45
15081	H3f3b		72873	Bbof1
15369	Hmox2		73699	Ppp2r1b
20301	Ccl27a		75051	Ccdc173
209601	Erich3		75338	Ccdc83
211484	Tsga10		75465	Dynlrb2
214704	Iqub		100042663	1700003E24Rik
223927	Gtsf2		100503036	1700015G11Rik
225497	Fam170a		108705	Pttg1ip
233899	Ccdc189		108912	Cdca2
23880	Fyb		109019	Nabp1
26443	Psma6		114893	Dcun1d1
319188	Hist1h2bp		11643	Akap4
330660	Btbd16		12017	Bag1
330820	4933402J07Rik		12345	Capzb
381741	Lrrc43		12380	Cast
382562	Pfn4		13012	Cst8
432479	4930404N11Rik		13684	Eif4e
52440	Tax1bp1		15078	H3f3a
53814	Oaz3		16624	Klk1b8
54673	Sh3glb1		17775	Laptm4a
56309	Mycbp		18768	Pkib
56734	Tulp2		19243	Ptp4a1
66153	Fbxo36		20738	Spn-ps
66624	Spcs2		213272	Txndc2
67320	Iqcf4		21780	Tfam
67356	Tmco5		22024	Crisp2
67492	Zfand4		22115	Tssk2
67652	Spaca1		224019	Tmem191c
67692	1700020N01Rik		22631	Ywhaz
68095	Ociad1		231887	Pdap1
68097	Dynll2		237958	Sppl2c
69034	Nupr1l		269016	Sh3rf2
69306	Efcab9		27222	Atp1a4
69369	Ms4a20		27632	Nelfe
69401	Plac8l1		28081	Fam104a
69528	1700030J22Rik		434285	BB014433
69987	Spaca9		53381	Prdx4
70572	Ipo5		56496	Tspan6
70993	Prss54		56515	Rnf138
71313	Fsip1		56523	Pmfbp1
71870	Cfap45		56541	Habp4
73344	1700034J05Rik		56878	Rbms1
73699	Ppp2r1b		57436	Gabarapl1
73721	1110017D15Rik		59005	Trappc2l
74914	Cylc2		59020	Pdzk1
75051	Ccdc173		59046	Arpp19
75434	1700001C02Rik		619288	Fam71a
75465	Dynlrb2		622019	Gm11780
75538	Fam71e1		627470	Gm6760
75622	Spaca3		65098	Zfand6
76380	Cep112		66128	Mrps36
83397	Akap12		66356	Knop1
			66366	Ergic3
			66408	Aptx
			66656	Eef1d
			66732	Spertl
			66761	4933417A18Rik
			67015	Ccdc91
			67154	Mtdh
			67343	Tex43
			67509	Saysd1
			67524	1700095A21Rik
			67800	Dgat2
			67909	Galntl5
			68020	Apopt1
			68292	Stt3b
			68721	1110032A03Rik
			68970	Dcaf12
			69294	Cst13
			69296	Tmigd3
			69312	Ppp1r42
			69332	Lelp1
			69428	1700016C15Rik
			69469	Tmco2
			69993	Chn2
			70419	2810408A11Rik
			70897	Fam71d
			70977	Cabs1
			71132	Cabyr
			72972	Ccser2
			73302	1700031M16Rik
			73376	Tex33
			73435	Tex35
			73455	1700065J18Rik
			73469	Rnf38
			73470	Kif2b
			73472	Spata18
			73532	Nudt16l2
			73598	1700001O22Rik
			73603	Trp53tg5
			73806	4930406D18Rik
			73862	Spata48
			74360	Cep57
			74480	Samd4
			75015	4930503B20Rik
			75188	1700009J07Rik
			75510	Izumo2
			75860	Tex26
			76393	1700012H19Rik
			76419	Smkr-ps
			76921	1700013D24Rik
			77058	Ccdc183
			79401	Spz1
			93966	Hemgn
			99167	Ssx2ip
